# Supplementary material for: Identifying compound heterozygous variants in the EEFSEC gene linked to progressive cerebellar atrophy
Source: J Neurodev Disord. 2025 Jul 12;17:39. doi: 10.1186/s11689-025-09632-6 (PMC12254956; doi:10.1186/s11689-025-09632-6)
Supplement: Supplementary file 1 — Supplementary Material 1. [file 11689_2025_9632_MOESM1_ESM.xlsx]

## Sheet: Functional Prediction Results
algorithm	score	prediction
SIFT	0	Damaging
Polyphen-2_HDIV	1	Probably_damaging
LRT	0	Deleterious
MutationTaster	1	Disease_causing
PROVEAN	-6.67	Damaging
VEST3	0.98	Damaging
MetaSVM	0.559	Damaging
MetaLR	0.698	Damaging
M-CAP	0.328	Damaging
CADD	32	Damaging
DANN	0.998	Damaging
FATHMM_MKL	0.993	Damaging
Eigen	0.878	Damaging
GenoCanyon	1	Damaging
fitCons	0.706	Damaging
GERP++	5.35	Conserved
phyloP	9.983	Conserved
phastCons	1	Conserved
SiPhy	19.066	Conserved
REVEL	0.848	Damaging
ReVe	0.998665	pathogenic
ClinPred	0.8951	pathogenic

## Sheet: Oxidized Fatty Acid
Oxidized fatty acid content in plasma samples (ng/ml)
Metabolite (Abbrev)	Metabolite (Fullname)	HMDB ID	Category	Pathway	Control 1	Control 2	Control 3	Control_mean	Control_SD	Patient	Patient_vs_Control
12-HHTrE	12-hydroxy-5Z,8E,10E-heptadecatrienoic acid	HMDB0012535	AA	COX	142.507	348.508	510.163	333.725945767647	184.272886066137	110.701	within 2SD
13,14-Dihydro-15-Keto-PGD2	13,14-dihydro-15-keto Prostaglandin D2	HMDB0060042	AA	COX	0.123787	0.233618	0.503896	0.287100222035972	0.195617025449921	0	within 2SD
15-Keto-PGE2	15-Keto Prostaglandin E2	HMDB0003175	AA	COX	0.0629809	0.0587594	0.0676577	0.0631326708726556	0.00445109318642749	0.0895849	above 2SD
PGD2	Prostaglandin D2	HMDB0001403	AA	COX	0.188042	0.254096	0.274809	0.238982530257496	0.0453148296604229	0.210877	within 2SD
PGE2	Prostaglandin E2	HMDB0001220	AA	COX	0.157141	0.149289	0.200456	0.168962228433189	0.0275557912611363	0.141926	within 2SD
TxB2	Thromboxane B2	HMDB0003252	AA	COX	9.03293	18.2708	27.5262	18.2766689123616	9.2466586532653	4.74284	within 2SD
11(12)-DiHET	11,12-Dihydroxy-5Z,8Z,14Z-eicosatrienoic acid	HMDB0002314	AA	CYP	0.814037	0.700312	0.745763	0.753370610830382	0.0572427975284783	1.02925	above 2SD
14(15)-DiHET	14,15-Dihydroxy-5Z,8Z,11Z-eicosatrienoic acid	HMDB0002265	AA	CYP	0.816734	0.566438	0.6686	0.683924037158569	0.125849815220635	0.608067	within 2SD
5(6)-DiHET	5,6-Dihydroxy-8Z,11Z,14Z-eicosatrienoic acid	HMDB0002343	AA	CYP	0.264218	0.216937	0.186398	0.222517864659353	0.0392090146885182	0.0769791	below 2SD
8-HETE	20-Hydroxy-5Z,8Z,11Z,14Z-eicosatetraenoic acid	HMDB0005998	AA	CYP	0.268632	0.313366	0.423014	0.335004266064455	0.0794331240214194	0.203064	within 2SD
12-HETE	12-Hydroxy-5Z,8Z,10E,14Z-eicosatetraenoic acid	HMDB0006111	AA	LOX	14.2448	23.9463	33.4273	23.8728069844513	9.59148018485787	11.1519	within 2SD
12-KETE	12-Oxo-5Z,8Z,10E,14Z-eicosatetraenoic acid	HMDB0013633	AA	LOX	0	36.6256	30.7104	22.4453470504783	19.6619601008334	18.3046	within 2SD
15-HETE	15-Hydroxy-5Z,8Z,11Z,13E-eicosatetraenoic acid	HMDB0003876	AA	LOX	0.55517	0.421145	0.776925	0.584413507866375	0.179683627951576	0.317811	within 2SD
5-HETE	5-Hydroxy-6E,8Z,11Z,14Z-eicosatetraenoic acid	HMDB0011134	AA	LOX	0.31251	0.101818	0.115347	0.176558150926865	0.11793168609623	0.104411	within 2SD
6-trans-LTB4	6-trans-Leukotriene B4	HMDB0005087	AA	LOX	0	0.0184923	0.0169839	0.0118253928182392	0.010268826969074	0	within 2SD
11-HETE	11-Hydroxy-5Z,8Z,12E,14Z-eicosatetraenoic acid	HMDB0004682	AA	NE	0.634255	0.965573	1.2253	0.941708020389256	0.296242248434164	0.622064	within 2SD
9-HOTrE	9-Hydroxy-10E,12Z,15Z-octadecatrienoic acid	HMDB0031934	ALA	LOX	3.71769	2.14058	3.08881	2.98236336983956	0.793925920193373	2.73106	within 2SD
12-HETrE	12-Hydroxy-8Z,10E,14Z-eicosatrienoic acid	HMDB0062747	DGLA	LOX	1.17119	1.67319	2.00336	1.61591459968429	0.419028337113113	1.24536	within 2SD
15-HETrE	15-Hydroxy-8Z,11Z,13E-eicosatrienoic acid	HMDB0005045	DGLA	LOX	0.184488	0.130831	0.165184	0.160167564388451	0.0271777972635667	0.112842	within 2SD
10(11)-DiHDPA	10,11-Dihydroxy-4Z,7Z,13Z,16Z,19Z-docosapentaenoic acid	NA	DHA	CYP	0.317626	0.226973	0.196316	0.246971929585449	0.063079163263695	0.173063	within 2SD
16(17)-DiHDPA	16,17-Dihydroxy-4Z,7Z,10Z,13Z,19Z-docosapentaenoic acid	NA	DHA	CYP	0.63848	0.645482	0.652941	0.645634501071282	0.00723173334008107	0.364032	below 2SD
19(20)-DiHDPA	19,20-Dihydroxy-4Z,7Z,10Z,13Z,16Z-docosapentaenoic acid	HMDB0010214	DHA	CYP	2.77859	3.96262	3.6405	3.46056887276841	0.612180654975286	4.12295	within 2SD
11-HDHA	11-Hydroxy-4Z,7Z,9E,13Z,16Z,19Z-docosahexaenoic acid	HMDB0060040	DHA	LOX	4.07694	4.9477	7.94109	5.65524533049049	2.02691242233906	3.29165	within 2SD
14-HDHA	14-Hydroxy-4Z,7Z,10Z,12E,16Z,19Z-docosahexaenoic acid	HMDB0060044	DHA	LOX	3.93475	4.5688	5.91577	4.80644033955121	1.01166099506594	1.7704	below 2SD
17-HDHA	17-Hydroxy-4Z,7Z,10Z,13Z,15E,19Z-docosahexaenoic acid	HMDB0010213	DHA	LOX	0.354667	0.36985	0.487722	0.404079922864606	0.0728332798910925	0.201289	below 2SD
13-HDHA	13-Hydroxy-4Z,7Z,10Z,14E,16Z,19Z-docosahexaenoic acid	HMDB0060043	DHA	NE	0.241536	0.2677	0.274326	0.261187529452622	0.0173380505047021	0.158794	below 2SD
16-HDHA	16-Hydroxy-4Z,7Z,10Z,13Z,17E,19Z-docosahexaenoic acid	HMDB0060047	DHA	NE	0.169272	0.141445	0.188235	0.166317574741052	0.0235342912554434	0.0883114	below 2SD
12-HEPE	12-Hydroxy-5Z,8Z,10E,14Z,17Z-eicosapentaenoic acid	HMDB0010202	EPA	LOX	1.15821	0.926684	1.23544	1.10677903565915	0.160676511497892	0.460817	below 2SD
12(13)-EpOME	12,13-Epoxy-9Z-octadecenoic acid	HMDB0004702	LA	LOX	0.993519	1.38757	1.37061	1.25056753952596	0.222771897821138	1.59188	within 2SD
12,13-DiHOME	12,13-Dihydroxy-9Z-octadecenoic acid	HMDB0004705	LA	LOX	7.0365	16.6444	15.7879	13.1562743064363	5.3171578927493	13.9212	within 2SD
13-HODE	13-Hydroxy-9Z,11E-octadecadienoic acid	HMDB0004667	LA	LOX	2.17136	2.85082	3.42514	2.81577337278916	0.627622778153697	2.82006	within 2SD
13-HpODE	13-Hydroperoxy-9Z,11E-octadecadienoic acid	HMDB0003871	LA	LOX	0	0	0.513442	0.171147474136129	0.296436120790855	0.809213	above 2SD
13-KODE	13-Oxo-9Z,11E-octadecadienoic acid	HMDB0004668	LA	LOX	3.5392	1.3634	1.63162	2.17807452312889	1.18637240555652	1.68169	within 2SD
9(10)-EpOME	9,10-Epoxy-12Z-octadecenoic acid	HMDB0004701	LA	LOX	0.805111	0.316887	0.35802	0.493339168707555	0.270784218541389	0.648964	within 2SD
9,10-DiHOME	9,10-Dihydroxy-12Z-octadecenoic acid	HMDB0004704	LA	LOX	0.882538	2.51378	2.24169	1.87933593153301	0.873905805190494	4.60523	above 2SD
9-HODE	9-Hydroxy-10E,12Z-octadecadienoic acid	HMDB0004670	LA	LOX	4.32452	2.37259	3.20023	3.29911665959352	0.979715357415007	5.74045	above 2SD
9-HpODE	9-Hydroperoxy-10E,12Z-octadecadienoic acid	HMDB0062434	LA	LOX	0	0	0	0	0	0.82756	above 2SD
9-KODE	9-Oxo-10E,12Z-octadecadienoic acid	HMDB0004669	LA	LOX	1.27864	0.475607	0.592382	0.782208007576836	0.433865567523003	0.59227	within 2SD
tetranor-PGEM					151.33	394.374	345.949	297.21752158376	128.641832150897	203.646	within 2SD
Abbreviations and their corresponding full names for the 'Category' column are provided below:
DGLA	Dihomo-γ-Linolenic acid
DHA	Docosahexaenoic acid
EPA	Eicosapentaenoic acid
LA	Linoleic acid
ALA	alpha-Linolenic acid
AA	Arachidonic acid

## Sheet: Blood Biochemistry
Test Items	Results	Reference Range
Glutamic-Oxaloacetic Transaminase	28.7	14--44
Lactate Dehydrogenase	202.0	120--250
Alpha-Hydroxybutyrate Dehydrogenase	161.0	80--220
Creatine Kinase	127.0	40--200
Creatine Kinase-MB	22.0	0--24
Glucose	4.33	3.89--6.11
Potassium	4.25	3.7--5.2
Sodium	137.4	135--145
Chloride	104.2	98--110
Calcium	2.67	2.1--2.8
Triglycerides	0.83	0.38--1.7
Total Cholesterol	7.17	3.6--5.69
High-Density Lipoprotein Cholesterol	2.00	0.8--1.7
Low-Density Lipoprotein Cholesterol	4.59	1.9--3.6
Apolipoprotein A1	1.86	1--1.6
Apolipoprotein B	1.14	0.6--1.1
Homocysteine	1.4	0--15
Ceruloplasmin	27.6	20--60
Pyruvate	71.9	20--100
Lactate	1.67	0.5--2.2
Ammonia Level	15.2	9--30

## Sheet: Complete Blood Count
Test Items	Results	Reference Range
White Blood Cell Count	4.61	4.4--11.9
Red Blood Cell Count	4.54	4--5.5
Hemoglobin	130	112--149
Hematocrit	38.50	34--43
Platelet Count	262	188--472
Mean Platelet Volume	7.7	6.5--12
Plateletcrit	0.201	0.17--0.35
Mean Corpuscular Volume	84.7	76--88
Mean Corpuscular Hemoglobin	28.6	24--30
Mean Corpuscular Hemoglobin Concentration	338	310--355
Neutrophil Percentage	28.3	22--65
Lymphocyte Percentage	63.4	23--69
Monocyte Percentage	2.5	2--11
Eosinophil Percentage	5.5	0--9
Basophil Percentage	0.3	0--1
Neutrophil Count	1.30	1.2--7
Lymphocyte Count	2.93	1.8--6.3
Monocyte Count	0.12	0.12--0.93
Eosinophil Count	0.25	0.00--0.68
Basophil Count	0.01	0.00--0.07
Red Cell Distribution Width	39.50	37--50
Platelet Distribution Width	15.5	9--17

## Sheet: Comprehensive Urinary Organic A
Index	Test Items	Results	Reference Range	Index	Test Items	Results	Reference Range
1	Hexanoic Acid-1	0	0.0-1.0	2	2-Hydroxyisobutyric Acid-2	0	0.0-5.0
3	Oxalic Acid-2	0.6	0.0-33.0	4	Glycolic Acid-2	0.4	0.0-8.0
5	Glyoxylic Acid-OX-2	0	0.0-65.0	6	2-Hydroxybutyric Acid-2	0	0.0-2.0
7	Pyruvic Acid-OX-2	31.6	0.0-30.0	8	3-Hydroxypropionic Acid-2	0	0.0-4.0
9	3-Hydroxybutyric Acid-2	0.7	0.0-9.0	10	Valproic Acid-1	0	0.0-4.0
11	2-Hydroxyisovaleric Acid-2	0	0.0-2.0	12	3-Hydroxyisobutyric Acid-2	1.7	0.0-9.0
13	Malonic Acid-2	0	0.0-0.0	14	2-Methyl-3-Hydroxybutyric Acid-2	0	0.0-4.0
15	2-Ketoisovaleric Acid-OX-2	0	0.0-0.3	16	3-Hydroxyisovaleric Acid-2	0	0.0-4.0
17	2-Ethyl-3-Hydroxypropionic Acid-2	0	0.0-6.0	18	Methylmalonic Acid-2	0	0.0-4.0
19	4-Hydroxybutyric Acid-2	0	0.0-1.0	20	Urea-2	0	0.0-700.0
21	3-Hydroxyvaleric Acid-2	0	0.0-6.0	22	2-Hydroxyisocaproic Acid-2	0	0.0-0.3
23	2-Hydroxy-3-Methylvaleric Acid-2	0	0.0-0.2	24	Acetoacetic Acid	0	0.0-0.7
25	Acetoacetic Acid-2	0	0.0-1.5	26	Benzoic Acid-1	2.5	0.0-70.0
27	2-Keto-3-Methylvaleric Acid-2	0.1	0.0-1.0	28	Caprylic Acid-1	0	0.0-0.2
29	Glycerol	1.3	0.0-20.0	30	2-Methyl-3-Hydroxyvaleric Acid-2(1)	0	0.0-1.5
31	2-Methyl-3-Hydroxyvaleric Acid-2(2)	0	0.0-1.5	32	Phosphoric Acid-3	7.9	0.0-200.0
33	2-Ketoisocaproic Acid-OX-2	0.1	0.0-0.8	34	Ethylmalonic Acid-2	0.8	0.0-7.0
35	Phenylacetic Acid-1	0	0.0-5.0	36	Acetylglycine-1(1)	0	0.0-0.0
37	Succinic Acid-2	3.8	0.0-85.0	38	Maleic Acid-2	0	0.0-1.3
39	Glyceric Acid-3	0	0.0-10.0	40	Methylsuccinic Acid-2	0	0.0-4.0
41	Fumaric Acid-2	1	0.0-16.0	42	Uracil-2	0.3	0.0-8.0
43	Acetylglycine-1(2)	0	0.0-0.0	44	Propionylglycine-1	0	0.0-0.4
45	Mevalonolactone-1	0	0.0-4.0	46	Mevalonolactone-2	0	0.0-0.0
47	2-Propyl-3-Hydroxyvaleric Acid-2	0	0.0-1.0	48	Isobutyrylglycine-1	0	0.0-0.5
49	Glutaric Acid-2	0.7	0.0-8.0	50	Methylfumaric Acid-2	0.7	0.0-2.5
51	3-Methylglutaric Acid-2	0	0.0-3.0	52	3-Methylglutaconic Acid-2	0	0.0-1.0
53	Propionylglycine-2	0	0.0-0.0	54	2-Propyl-3-Ketovaleric Acid-2	0	0.0-0.0
55	2-Deoxy-4-Hydroxyacetoacetic Acid	0.5	0.0-5.0	56	Isobutyrylglycine-2	0	0.0-0.0
57	3-Methylglutaconic Acid-2(1)	0.8	0.0-4.0	58	Butyrylglycine-1	0	0.0-4.0
59	Succinylacetone-OX-2(1)	0	0.0-0.0	60	Glutaconic Acid-2	0	0.0-0.0
61	2-Propyl-5-Hydroxyvaleric Acid-2	0	0.0-10.0	62	Decanoic Acid-2	0	0.0-1.0
63	Isovalerylglycine-1	0	0.0-1.5	64	3-Methylglutaconic Acid-2(2)	0.3	0.0-5.0
65	Malic Acid-3	0.2	0.0-1.5	66	Butyrylglycine-2	0	0.0-0.5
67	Isovalerylglycine-2	0	0.0-0.5	68	Adipic Acid-2	1.7	0.0-15.0
69	5-Oxoproline-2	1.5	0.0-10.0	70	2-Hexenedioic Acid-2	0	0.0-30.0
71	Thiodiglycolic Acid-2	0	0.0-40.0	72	3-Methyladipic Acid	0	0.0-6.0
73	7-Hydroxyoctanoic Acid-2	0	0.0-4.0	74	2-Propyl-Hydroxyglutaric Acid-2	0	0.0-15.0
75	Tiglylglycine-2	0	0.0-0.5	76	5-Hydroxy-Methyl-2-Furoic Acid-1	0	0.0-60.0
77	Tiglylglycine-1	0	0.0-5.0	78	3-Methylcrotonylglycine-1	0	0.0-5.0
79	2-Hydroxyglutaric Acid-3	0.7	0.0-4.0	80	3-Methylcrotonylglycine-2	0	0.0-0.5
81	Phenyllactic Acid-2	1.3	0.0-4.0	82	3-Hydroxyglutaric Acid-3	2.3	0.0-15.0
83	3-Hydroxy-3-Methylglutaric Acid-3	0	0.0-5.0	84	Pimelic Acid-2	0.8	0.0-15.0
85	2-Ketoglutaric Acid-2(1)	11.8	0.0-100.0	86	3-Hydroxyphenylacetic Acid-2	0.2	0.0-15.0
87	4-Hydroxyphenylacetic Acid	39.5	0.0-140.0	88	4-Hydroxybenzoic Acid-2	3.4	0.0-50.0
89	Hexanoylglycine-1	0	0.0-1.0	90	2-Ketoglutaric Acid-2(2)	0.5	0.0-10.0
91	N-Acetylaspartic Acid-2	0.4	0.0-3.0	92	Phenylpyruvic Acid-OX-2	0	0.0-0.2
93	Octenedioic Acid-2	0.8	0.0-5.0	94	2-Hydroxyadipic Acid-3	0	0.0-15.0
95	Suberic Acid-2	1.2	0.0-10.0	96	3-Hydroxyadipic Acid-3	0.6	0.0-3.0
97	2-Ketoadipic Acid-OX-3	0.3	0.0-5.0	98	3-Methylglutaconic Acid-2(3)	0	0.0-0.1
99	Orotic Acid-3	0	0.0-2.0	100	Aconitic Acid-3	43.8	0.0-135.0
101	Homovanillic Acid-2	7.9	0.0-80.0	102	Vanillic Acid-2	1.9	0.0-70.0
103	Hippuric Acid-2	0	0.0-70.0	104	Azelaic Acid-2	1.2	0.0-18.0
105	Citric Acid-4	108.7	0.0-310.0	106	Isocitric Acid-4	9.4	0.0-20.0
107	Hippuric Acid-1	1.1	0.0-250.0	108	Homogentisic Acid-3	0	0.0-6.5
109	3-(3-Hydroxyphenyl)-3-Hydroxypropionic Acid-3	0	0.0-90.0	110	Methylcitric Acid-4(1)	0	0.0-0.7
111	3-Hydroxyoctenedioic Acid-3	0.8	0.0-5.0	112	Methylcitric Acid-4(2)	0	0.0-0.8
113	Vanillylmandelic Acid-3	20.5	0.0-100.0	114	3-Hydroxyoctanedioic Acid-3	1	0.0-8.0
115	Decadienoic Acid-2	1.3	0.0-10.0	116	Sebacic Acid-2	0.3	0.0-17.0
117	4-Hydroxyphenylpyruvic Acid-OX-2	0	0.0-5.0	118	4-Hydroxyphenyllactic Acid-2	1.5	0.0-20.0
119	Indole-3-Acetic Acid-2	1.1	0.0-35.0	120	2-Hydroxyhippuric Acid-3	0	0.0-5.0
121	Palmitic Acid-1	54.6	0.0-60.0	122	Suberylglycine-2	0	0.0-0.8
123	3-Hydroxydecanoic Acid-3	2.3	0.0-12.0	124	2-Hydroxydecanoic Acid-3	0.8	0.0-12.0
125	Dodecanedioic Acid-2	0	0.0-0.3	126	2-Hydroxyhippuric Acid-2	0	0.0-100.0
127	Uric Acid-4	0	0.0-20.0	128	N-Acetyltyrosine-2	0	0.0-6.0
129	3-Hydroxydodecanedioic Acid-3	0	0.0-12.0	130	3,6-Epoxydodecanedioic Acid-2	0	0.0-12.0
131	6-Epoxytetradecanoic Acid-2	0.9	0.0-8.0

## Sheet: Amino Acid and Acylcarnitine Pr
Index	Test Items	Results	Reference Range	Index	Test Items	Results	Reference Range
1	Ala	149.64	50.00-450.00	55	Free Carnitine (C0)	28.22	10.00-100.00
2	Asp	22.32	8.00-70.00	56	Acetylcarnitine (C2)	15.57	4.50-65.00
3	Glu	127.14	45.00-280.00	57	Propionylcarnitine (C3)	0.67	0.30-5.00
4	Met	20.91	8.00-50.00	58	Malonylcarnitine (C3DC)	0.04	0.02-0.25
5	Phe	44.83	20.00-120.00	59	Butyrylcarnitine (C4)	0.06	0.05-0.60
6	Tyr	34.81	20.00-120.00	60	3-Hydroxybutyrylcarnitine (C4-OH)	0.2	0.03-0.70
7	Leu	87.97	40.00-250.00	61	Succinylcarnitine (C4DC)	0.75	0.10-1.70
8	Trp	36.7	10.00-80.00	62	Isovalerylcarnitine (C5)	0.05	0.03-0.50
9	Val	81.15	50.00-280.00	63	Tiglylcarnitine (C5:1)	0.02	0.01-0.06
10	Arg	6.56	1.00-70.00	64	3-Hydroxyisovalerylcarnitine (C5-OH)	0.1	0.05-0.70
11	Cit	19.89	5.50-45.00	65	Glutarylcarnitine (C5DC)	0.03	0.02-0.25
12	Gly	110.92	65.00-450.00	66	Hexanoylcarnitine (C6)	0.03	0.01-0.20
13	Orn	38.16	7.00-100.00	67	Hexenoylcarnitine (C6:1)	0.02	0.01-0.50
14	Gln	23.22	1.00-50.00	68	3-Hydroxyhexanoylcarnitine (C6-OH)	0.01	0.01-0.10
15	His	83.06	10.00-500.00	69	Adipylcarnitine (C6DC)	0.04	0.01-0.15
16	Ser	49.95	25.00-250.00	70	Octanoylcarnitine (C8)	0.04	0.01-0.30
17	Thr	21.77	15.00-150.00	71	Octenoylcarnitine (C8:1)	0.14	0.01-0.55
18	Pro	946.57	250.00-2500.00	72	Octadienoylcarnitine (C8:2)	0.01	0.01-0.10
19	Arg/Orn	0.17	0.05-2.80	73	Suberylcarnitine (C8DC)	0.02	0.01-0.10
20	Cit/Arg	3.03	0.25-15.00	74	Decanoylcarnitine (C10)	0.03	0.01-0.35
21	Orn/Cit	1.92	0.40-6.00	75	Decenoylcarnitine (C10:1)	0.03	0.02-0.40
22	Met/Phe	0.47	0.12-1.30	76	Decadienoylcarnitine (C10:2)	0.01	0.01-0.12
23	Leu/Phe	1.96	0.75-5.00	77	Sebacylcarnitine (C10DC)	0.04	0.04-0.55
24	Phe/Tyr	1.29	0.30-2.00	78	Lauroylcarnitine (C12)	0.05	0.01-0.20
25	Gly/Phe	2.47	1.00-10.00	79	Lauroleylcarnitine (C12:1)	0.01	0.01-0.20
26	Tyr/Phe	0.78	0.30-3.20	80	Laurodienoylcarnitine (C12:2)	0.01	0.01-0.10
27	Glu/Cit	6.39	1.50-30.00	81	3-Hydroxylauroylcarnitine (C12-OH)	0.01	0.01-0.10
28	His/Phe	1.85	0.40-10.00	82	Lauroylcarnitine (C12DC)	0.03	0.02-0.40
29	Thr/Phe	0.49	0.20-4.00	83	Myristoylcarnitine (C14)	0.1	0.02-0.40
30	Trp/Phe	0.82	0.25-2.00	84	Myristoleylcarnitine (C14:1)	0.07	0.01-0.30
31	Cit/Phe	0.44	0.10-1.00	85	Myristodienoylcarnitine (C14:2)	0.03	0.01-0.15
32	Glu/Phe	2.84	0.70-8.00	86	3-Hydroxymyristoylcarnitine (C14-OH)	0.01	0.01-0.10
33	Myristoyldicarnitine (C14DC)	0.01	0.01-0.10	87	C5-OH/C3	0.16	0.02-0.80
34	Palmitoylcarnitine (C16)	0.66	0.20-3.50	88	C5-OH/C8	2.41	0.40-20.00
35	Palmitoleylcarnitine (C16:1)	0.05	0.02-0.30	89	C5DC/C3	0.05	0.01-0.40
36	Palmitolinoleylcarnitine (C16:2)	0.02	0.01-0.10	90	C5DC/C8	0.75	0.20-4.00
37	3-Hydroxypalmitoylcarnitine (C16-OH)	0.01	0.01-0.10	91	C5DC/C16	0.05	0.01-0.50
38	3-Hydroxypalmitoleylcarnitine (C16:1-OH)	0.01	0.01-0.15	92	C6/C3	0.04	0.01-0.30
39	Palmitoyldicarnitine (C16DC)	0.03	0.01-0.15	93	C8/C3	0.07	0.01-0.40
40	Stearoylcarnitine (C18)	0.33	0.10-1.50	94	C8/C10	1.34	0.25-3.00
41	Oleylcarnitine (C18:1)	0.39	0.20-2.80	95	C10/C3	0.05	0.01-0.50
42	Linoleylcarnitine (C18:2)	0.12	0.10-1.20	96	C12/C3	0.08	0.01-0.30
43	3-Hydroxystearoylcarnitine (C18-OH)	0.02	0.00-0.05	97	C14/C3	0.15	0.02-0.45
44	3-Hydroxyoleylcarnitine (C18:1-OH)	0.01	0.01-0.10	98	C14:1/C8:1	0.52	0.10-5.00
45	Stearoyldicarnitine (C18DC)	0.01	0.01-0.10	99	C14:1/C16	0.11	0.02-0.40
46	C3/C2	0.04	0.02-0.20	100	C16/C2	0.04	0.01-0.25
47	C3/Met	0.03	0.02-0.30	101	C16/C3	0.99	0.10-3.00
48	C3DC/C4	0.59	0.10-1.50	102	C18/C3	0.49	0.05-2.00
49	C4/C2	0	0.00-0.05	103	C14-OH/C3	0.01	0.00-0.10
50	C4/C3	0.1	0.00-0.70	104	C16-OH/C3	0.01	0.00-0.12
51	C4-OH/C2	0.01	0.00-0.03	105	C18-OH/C3	0.03	0.00-0.10
52	C4-OH/C3	0.3	0.02-0.90	106	(C16+C18:1)/C2	0.07	0.03-0.40
53	C5/C2	0	0.00-0.05	107	C0/(C16+C18)	28.59	6.50-100.00
54	C5/C3	0.07	0.02-0.50
